# Supplementary material for: Epithelial Sodium Channel Alpha Subunit (αENaC) Is Associated with Inverse Salt Sensitivity of Blood Pressure
Source: Biomedicines. 2022 Apr 23;10(5):981. doi: 10.3390/biomedicines10050981 (PMC9138231; doi:10.3390/biomedicines10050981)
Supplement: Supplementary file 1 [file biomedicines-10-00981-s001.zip]

Archive with 1 entries (1 files):
- biomedicines-1623455-supplementary.pdf
